# Supplementary material for: Plant-Derived Zein as an Alternative to Animal-Derived Gelatin for Use as a Tissue Engineering Scaffold
Source: Adv Nanobiomed Res. Author manuscript; Available in PMC 2024 Apr 25. (PMC11045004; doi:10.1002/anbr.202300104)
Supplement: Source Data File [file NIHMS1957581-supplement-Source_Data_File.xlsx]

## Sheet: Table 1
	Gelatin			20 fibers 10 from each sample					Zein											Mechanical Testing
	Fiber Diameter												20 fibers 10 from each sample
	Sample 1		Sample 2							Fiber Diameter										Elastic Modulus (MP)
1	0.629		2.051		Total					Sample 1		Sample 2									Gelatin 10%TMP		Zein 10%TMP
2	0.858		2.179		Average	1.25095			1	0.908		2.434		Total							10%TMPGE		10%TMP
3	0.71		1.891		STDV	0.501169			2	1.4		0.975		Average	1.4424					1	0.2418		0.2787
4	0.814		1.706						3	1.072		1.095		STDV	0.548675					2	0.2595		0.209
5	1.197		1.328						4	1.169		2.543								3	0.1734		0.1381
6	0.678		1.453						5	0.993		2.071								4	0.1427		0.186
7	0.839		1.398						6	2.093		1.411								5	0.1295		0.1849
8	1.04		1.922						7	0.993		0.726								6	0.2141		0.171
9	0.832		1.33						8	1.163		2.311							Average		0.1935		0.194617
10	0.678		1.486						9	1.56		1.472							STDV		0.0532802		0.0473232
Average	0.8275		1.6744						10	1.151		1.308
STDV	0.176654		0.317137						Average	1.2502		1.6346
									STDV	0.354953		0.6538								Elastic Modulus (KPa)	Gelatin 10%TMP		Zein 10%TMP
	Interfiber Spacing																			1	10%TMPGE		10%TMP
	Sample 1		Sample 2							Interfiber Spacing										2	259.5		209
1	33.152		21.663		Total					Sample 1		Sample 2								3	173.4		138.1
2	32.623		16.135		Average	24.6436			1	9.919		7.047		Total						4	142.7		186
3	58.101		16.841		STDV	10.8271			2	58.198		30.365		Average	26.1576					5	129.5		184.9
4	21.976		25.113						3	23.03		36.734		STDV	13.4738					6	214.1		171
5	21.976		19.566						4	37.135		16.626								Average	193.5		194.617
6	38.135		25.609						5	36.011		16.626								Std	53.2802		47.3232
7	26.935		8.336						6	23.588		14.803
8	29.759		13.326						7	8.168		22.178
9	16.193		22.901						8	31.585		21.38
10	29.169		15.363						9	29.32		14.268
Average	30.8019		18.4853						10	44.396		41.775
STDV	11.5267		5.50798						Average	30.135		22.1802
									STDV	15.1356		10.9094

## Sheet: Figure 3a,b,c,d
Figure 3a															Figure 3b															Figure 3c																Figure 3d
Hours	Gelatin				Average	STDV		Zein				Average	STDV		Hours	Gelatin				Average	STDV		Zein				Average	STDV		Hours	Gelatin				Average	STDV		Zein				Average	STDV			Time (Hours)	Gelatin
0.16	950	1042.86	1184.62	691.667	967.285	179.727		300	292.857	244.444	119.048	239.087	72.5255		0.16	1.16667	1	1	1	1.04167	0.0721689		1	0.666667	0.666667	0.666667	0.75	0.144337		0.16	0.621622	0.714286	0.808824	1.18182	0.831638	0.212735		0.884615	1.07407	1.3913	1.52174	1.21793	0.252067			0.16	99.4193	99.5346	99.5031
1	1284.62	1086.67	1166.67	1184.21	1180.54	70.4444		187.5	273.832	158.333	325	236.166	66.5892		6	1	1	0.833333	1	0.958333	0.0721689		0.5	0.5	0.833333	0.5	0.583333	0.144337		6	1.17857	1.16	1.16129	1.03704	1.13422	0.0565883		1.12	0.884615	0.965517	0.818182	0.947079	0.112647			1	99.1683	99.2778	99.2023
6	1100	392	457.143	780	682.286	282.395		345.454	57.1429	226.667	254.546	220.952	104.278		24	1.16667	1	1	1	1.04167	0.0721689		0.833333	0.833333	0.833333	0.833333	0.833333	0		24	1.10345	1.03125	1.45238	1	1.14677	0.180389		0.75	0.727273	0.588235	0.916667	0.745544	0.116601			24	98.9565	99.044	99.1585
24	736.364	528.571	1890	693.75	962.171	541.275		276.923	259.091	78.2609	70	171.069	97.187		96	1	1.16667	1.16667	1.16667	1.125	0.0721689		0.833333	0.916667	1	1	0.9375	0.0690965		96	0.795455	0.925	0.947368	1.06977	0.934397	0.0973222		1.2	0.807692	0.655172	0.913043	0.893977	0.199052			72	98.2201	98.5352	98.5674
96	600	987.5	1193.1	1386.36	1041.74	291.442		412.5	277.778	150	75.8621	229.035	128.203		168	1.16667	1.16667	1	1	1.08333	0.0833335		0.833333	0.833333	0.833333	0.833333	0.833333	0		168	0.95	1.39286	1.15625	1	1.12478	0.172463		1.08333	0.827586	0.689655	1	0.900144	0.152561			168	97.2155	97.7597	98.1817
168	1005.88	1116.67	906.667	735.294	941.127	140.145		78.2609	143.478	175	206.25	150.747	47.3705		336	1	1.16667	1	1	1.04167	0.0721689		0.833333	0.833333	0.833333	0.833333	0.833333	0		336	1.58333	1.68182	1.28125	1.40741	1.48845	0.154834		0.684211	1.52941	0.88	0.862069	0.988923	0.3213			504	95.0471	96.425	96.0953
336	856.25	1500	1007.14	457.143	955.134	373.282		340	269.231	326.667	457.143	348.26	68.2561		504	1.33333	1.5	1	1	1.20833	0.216506		0.833333	0.833333	0.916667	0.833333	0.854167	0.0360847		504	1.91667	1.92308	1.25714	1.41667	1.62839	0.296899		0.821429	0.487805	0.612903	0.884615	0.701688	0.15924			672	93.9519	94.5108	94.8473
504	303.333	506.897	800	495.238	526.367	177.459		553.846	553.846	438.462	393.333	484.872	70.7957																																	840	93.5064	94.1555	94.552
																																														1008	93.177	93.8863	94.2582
[truncated: 9 more columns]

## Sheet: Figure 4a,b
Figure 4a																		Figure 4b
	Days	Gelatin					Average	STDV		Zein					Average	STDV		Days	Gelatin					Average	STDV		Zein					Average	STDV
	1	2822.08	3076.42	3459.03	2340.55	3787.29	3097.08	501.157		2236.21	3086.21	2706.86	2802.51	1887.29	2543.82	427.397		1	0.000566	0.000476	0.000519	0.000347	0.000525	0.0004866	7.54045e-05		0.000449	0.000382	0.000211	0.000357	0.00069	0.0004178	0.000156723
	4	4839.65	5704.51	6699.33	5309.99	4793.24	5469.34	699.598		3734.99	4886.07	3111.49	2262.1	3037.22	3406.37	875.222		4	0.000627108	0.000485857	0.000434863		0.000608735	0.000539141	8.10781e-05		0.000567	0.000277	0.000251	0.000453	0.00027	0.0003636	0.000125142
	7	5809.3	3675.4	5695.49	2110.54	6342.78	4726.7	1591.97		8071.24	2832.51	2882.3	2000.28	3006.78	3758.62	2185.47		7	0.00065	0.000704	0.000766	0.000466	0.000528	0.0006228	0.000110827		0.000515	0.000573	0.000342	0.000591	0.000507	0.0005056	8.79673e-05
	11	7280.26	3936.76	2918.72	2901.28	11195.5	5646.51	3205.04		8026.36	7548.72	8671.35	6840.97	9026.97	8022.87	781.085		10	0.000458	0.000223	0.000537	0.000526	0.000224	0.0003936	0.000141499		0.000796	0.000763	0.000339	0.000457	0.000392	0.0005494	0.000191842
	14	6830.73	6910.71	2029.02	4793.8	6460.13	5404.88	1853.86		6020.22	8902.31	5457.67	8377.08	5529.65	6857.39	1477.44		14	0.001274	0.001182	0.00113	0.001124	0.000869	0.0011158	0.000134602		0.001782	0.001308	0.001471	0.001267	0.001161	0.0013978	0.000216432

## Sheet: Figure 5a,b,c,d,e
Figure 5a	Mean Normalized Expression		1 Hour							24 hours
	Gel NS	Zein NS	Gel S	Zein S	TCP 3k NS	TCP 10k NS	TCP 3k S	TCP 10k S			Gel NS	Zein NS	Gel S	Zein S	TCP 3k NS	TCP 10k NS	TCP 3k S	TCP 10k S
1	0.00802193	0.00861494	0.0130337	0.0120684	0.0133408	0.0147139	0.0205515	0.0248993		1	0.0148601	0.0162485	0.0135233	0.020299	0.0126448	0.011656	0.0155834	0.014361
2	0.00904595	0.0117052	0.0125509	0.0146988	0.0233656	0.0174713	0.0232947	0.0230596		2	0.0166927	0.0153169	0.0154151	0.016645	0.0158947	0.0112445	0.0164255	0.0144499
3	0.00719989	0.0108795	0.01258	0.0138063	0.0140256	0.0187302	0.0217624	0.0208199		3	0.0150095	0.015258	0.0135894	0.016215	0.00995125	0.0127553	0.0164761	0.012973
Average	0.00808926	0.0103999	0.0127215	0.0135245	0.0169107	0.0169718	0.0218695	0.0229263		Average	0.0155208	0.0156078	0.014176	0.0177196	0.0128303	0.0118853	0.0161617	0.013928
STDV	0.000924872	0.0016	0.000270754	0.00133764	0.00560063	0.00205417	0.00137474	0.00204297		STDV	0.00101769	0.000555641	0.00107367	0.0022441	0.00297608	0.000781052	0.000501405	0.00082821
Normalized	Gel NS	Zein NS	TCP 3k NS							Normalized	Gel NS	Zein NS	TCP 3k NS
1	0.635872	0.768967	0.773253							1	1.09487	0.880817	0.793871
Figure 5b
AV	Mean Normalized Expression		1 Hour							24 hours	Mean Normalized Expression
	Gel NS	Zein NS	Gel S	Zein S	TCP 3k NS	TCP 10k NS	TCP 3k S	TCP 10k S			Gel NS	Zein NS	Gel S	Zein S	TCP 3k NS	TCP 10k NS	TCP 3k S	TCP 10k S
1	0.104256	0.0802744	0.0933255	0.168102	0.137931	0.144923	0.212482	0.255657		1	0.0939219	0.1282	0.0975047	0.161273	0.12716	0.143314	0.116321	0.158037
2	0.0981762	0.112916	0.050905	0.174569	0.16615	0.184431	0.1916	0.208994		2	0.0991245	0.135964	0.115865	0.157264	0.144058	0.127219	0.120918	0.13843
3	0.076004	0.115646	0.105645	0.169753	0.147036	0.160599	0.211395	0.22596		3	0.0885137	0.12725	0.074256	0.136171	0.113371	0.152541	0.122134	0.140797
Average	0.0928119	0.102945	0.0832919	0.170808	0.150372	0.163318	0.205159	0.230204		Average	0.0938534	0.130471	0.0958752	0.151569	0.128196	0.141025	0.119791	0.145755
STDV	0.0148701	0.0196811	0.0287163	0.00336003	0.0144023	0.0198942	0.011755	0.0236188		STDV	0.00530572	0.00478029	0.0208523	0.0134849	0.0153697	0.0128151	0.00306633	0.0107023
Normalized	Gel NS	Zein NS	TCP 3k NS							Normalized	Gel NS	Zein NS	TCP 3k NS
1	1.1143	0.602697	0.732954							1	0.978912	0.860802	1.07017
Figure 5c
B3	Mean Normalized Expression		1 Hour							24 hours	Mean Normalized Expression
	Gel NS	Zein NS	Gel S	Zein S	TCP 3k NS	TCP 10k NS	TCP 3k S	TCP 10k S			Gel NS	Zein NS	Gel S	Zein S	TCP 3k NS	TCP 10k NS	TCP 3k S	TCP 10k S
1	0.0598788	0.067036	0.0742437	0.105653	0.0684886	0.103188	0.111522	0.128717		1	0.0992772	0.104131	0.0484153	0.097908	0.0367708	0.0403087	0.0565696	0.0496632
2	0.0600168	0.0776603	0.0304787	0.0872839	0.115067	0.107406	0.0906317	0.12341		2	0.106239	0.094162	0.0551883	0.0797292	0.0434261	0.0362814	0.0568023	0.0550627
3	0.0445699	0.0578225	0.0716591	0.0634381	0.0690712	0.140782	0.109424	0.120252		3	0.0975338	0.0971077	0.0582599	0.0776693	0.0203208	0.0438054	0.0535315	0.0533517
Average	0.0548218	0.0675063	0.0587938	0.0854583	0.084209	0.117125	0.103859	0.124126		Average	0.101017	0.0984668	0.0539545	0.0851022	0.0335059	0.0401318	0.0556345	0.0526925
STDV	0.00887874	0.00992724	0.0245557	0.0211665	0.0267257	0.0205952	0.0115035	0.00427769		STDV	0.00460596	0.00512156	0.00503697	0.0111379	0.0118936	0.00376512	0.00182493	0.00275947
Normalized	Gel NS	Zein NS	TCP 3k NS							Normalized	Gel NS	Zein NS	TCP 3k NS
1	0.932442	0.789932	0.810798							1	1.87226	1.15704	0.602251
Figure 5d
B1	Mean Normalized Expression		1 Hour							24 hours	Mean Normalized Expression
	Gel NS	Zein NS	Gel S	Zein S	TCP 3k NS	TCP 10k NS	TCP 3k S	TCP 10k S			Gel NS	Zein NS	Gel S	Zein S	TCP 3k NS	TCP 10k NS	TCP 3k S	TCP 10k S
1	0.72609	0.829959	0.598092	0.261959	0.865759	0.884772	0.930083	1.23311		1	0.62314	0.700518	0.655941	1.04797	0.975858	0.868906	0.740311	0.659001
2	0.669678	0.733744	0.308635	0.275834	0.314376	1.02185	0.976836	1.25837		2	0.671477	0.669573	0.659999	0.824322	0.798155	0.648603	0.836319	0.77231
3	0.457626	0.601987	0.874981	0.293516	0.221325	1.19877	0.30524	1.19264		3	0.616456	0.452424	0.817154	0.860662	0.636902	0.856953	0.833102	0.908597
Average	0.617798	0.721896	0.593903	0.277103	0.467154	1.03513	0.737386	1.22804		Average	0.637024	0.607505	0.711032	0.910985	0.803639	0.791487	0.803244	0.779969
STDV	0.141552	0.114447	0.283197	0.0158168	0.348324	0.157421	0.374979	0.0331585		STDV	0.0300234	0.135192	0.0919273	0.120017	0.169545	0.123885	0.0545255	0.124974
Normalized	Gel NS	Zein NS	TCP 3k NS							Normalized	Gel NS	Zein NS	TCP 3k NS
1	1.04023	2.60515	0.633526							1	0.895915	0.666866	1.00049
Figure 5e
A4	Mean Normalized Expression		1 Hour							24 hours	Mean Normalized Expression
	Gel NS	Zein NS	Gel S	Zein S	TCP 3k NS	TCP 10k NS	TCP 3k S	TCP 10k S			Gel NS	Zein NS	Gel S	Zein S	TCP 3k NS	TCP 10k NS	TCP 3k S	TCP 10k S
1	0.00033539	0.00238969	0.00224102	0.00083112	0.000751443	0.00309318	0.000722529	0.00471747		1	0.00230273	0.00285247	0.00306812	0.00337132	0.00282932	0.00185701	0.00320855	0.00236865
2		0.0022177	0.00177731	0.000663231	0.00142038	0.00461681	0.00115821	0.0058453		2	0.00258672	0.00242339	0.00324059	0.00261533	0.00258552	0.0020295	0.0028242	0.00291393
3	0.00017051	0.00255535	0.00228633	0.000747176	0.00085854	0.00488133	0.000666061	0.00542595		3	0.00215514	0.00219081	0.00323642	0.00267443	0.00134244	0.0022548	0.00275544	0.00284302
Average	0.00025295	0.00238758	0.00210155	0.000747176	0.00101012	0.00419711	0.000848932	0.00532957		Average	0.0023482	0.00248889	0.00318171	0.00288703	0.00225243	0.0020471	0.00292939	0.00270854
STDV	0.000116588	0.000168837	0.000281717	8.39443e-05	0.00035931	0.000965131	0.000269323	0.000570056		STDV	0.000219353	0.000335654	9.83903e-05	0.00042045	0.000797448	0.00019948	0.000244188	0.000296476
Normalized	Gel NS	Zein NS	TCP 3k NS							Normalized	Gel NS	Zein NS	TCP 3k NS
1	0.120363	3.19547	1.18988							1	0.73803	0.862095	0.768906

## Sheet: Figure 7a
Figure 7a
	Zein
	Zein Fiber Diameter		Interfiber spacing		Pore Diameter
	10.43		73.8		254.642
	10.766		67.004		221.632
	7.407		58.577		256.22
	5.856		57.774		340.053
	5.568		30.937		315.182
	2.593		60.338		230.066
	10.489		13.133		218.033
	10.297		35.398		248.695
	4.743		16.112		288.12
	8.78		51.277		224.478
	2.986		20.425		301.102
	4.19		24.905		308.786
	3.354		29.802		293.578
	4.006		52.492		334.541
	1.171		38.774		286.489
	2.311	Average	42.0499		236.225
	4.417	STDV	19.418	Average	272.365
	1.44			STDV	41.134
	1.868
	3.241
	15.717
	10.684
	11.862
	2.485
	10.25
	8.638
	1.335
	6.799
	4.074
	5.653
	4.983
	3.514
	5.568
	4.223
	1.852
	4.091
	5.038
	6.677
	5.038
	5.506
	6.667
	5.762
	4.829
	3.648
	4.815
Average	5.68047
STDV	3.25023

## Sheet: Figure 8a&c
Figure 8a								Figure 8c
	Zein	Zein + MSCs
		5.365							Zein	Zein + MSCs
	1.361	3.5975							0.682	0.6764
	2.116	1.159							0.4084	1.1594
	0.536	3.329							0.3476	0.3208
	1.242	1.419							0.3754	1.1938
	1.2955	3.01							0.3442	0.5614
Average	1.3101	2.97992							0.38298	0.7614
STDV	0.56039	1.54564						Average	0.42343	0.778867
								STDV	0.128884	0.342022

## Sheet: S1
Figure S1a											Figure S1c
Groups	1 Hour					Average	STDV		Groups	24 Hours					Average	STDV
Gel (-) Serum	2733.71	4475.83	2012.12	2241.48	2450.23	2782.67	983.149		Gel (-) Serum	2552.06	1285.5	1646.69	1110.93	1732.17	1665.47	557.388
Zein (-) Serum	2017.28	2850.97	2554.6	1577.88	2736.29	2347.4	535.931		Zein (-) Serum	1410.71	958.029	1575.66	814.759	2171.61	1386.15	539.267
Gel (+) Serum	3089.35	2871.58	3215.63	3897.27	4301.87	3475.14	600.446		Gel (+) Serum	4247.22	5423.48	3039.66	4598.77	6815.24	4824.87	1404.61
Zein (+) Serum	4015.81	3995.2	3084.19	3182.12	2785.25	3412.52	560.764		Zein (+) Serum	3957.07	3450.2	2242.64	4845.58	4661.38	3831.37	1049.13
TCP (-) Serum	1285.38	1255.74	1128.18	1402.64	1275.07	1269.4	97.6861		TCP (-) Serum	1085.65	986.924	900.24	912.279	1009.8	978.978	75.8946
TCP (+) Serum	1219.66	1490.26	1385.89	1401.35	1298.26	1359.08	103.499		TCP (+) Serum	853.286	1120.56	867.733	961.641	1198.82	1000.41	153.749
